# Supplementary material for: Reference-based QUantification Of gene Dispensability (QUOD)
Source: Plant Methods. 2021 Feb 9;17:18. doi: 10.1186/s13007-021-00718-5 (PMC7871624; doi:10.1186/s13007-021-00718-5)
Supplement: Supplementary file 3 — Additional file 3. SRA/ENA IDs of datasets downloaded to conduct the analysis of replicates (Col-0). [file 13007_2021_718_MOESM3_ESM.tsv]

ERR1913322
ERR2215865
SRR3175460
SRR4146471
SRR5059243
SRR517010
SRR519624
SRR5216995
SRR5882797
SRR6175525
SRR7014224
SRR7592290
SRR7829600
SRR8367185
